# Supplementary material for: Genetic Diversity of Epichloë Endophytes Associated with Brachypodium and Calamagrostis Host Grass Genera including Two New Species
Source: J Fungi (Basel). 2022 Oct 15;8(10):1086. doi: 10.3390/jof8101086 (PMC9605649; doi:10.3390/jof8101086)
Supplement: Supplementary file 1 [file jof-08-01086-s001.zip]

Archive with 4 entries (4 files):
- Suppl. S1 Microsatellite alleles.xlsx
- Suppl. S2.pdf
- Suppl. S3.pdf
- Suppl. S4 tubB alignment.fasta
