# Supplementary material for: Genetic Diversity of Epichloë Endophytes Associated with Brachypodium and Calamagrostis Host Grass Genera including Two New Species
Source: J Fungi (Basel). 2022 Oct 15;8(10):1086. doi: 10.3390/jof8101086 (PMC9605649; doi:10.3390/jof8101086)
Supplement: Supplementary file 1 [file jof-08-01086-s001.zip › Suppl. S1 Microsatellite alleles.xlsx]

## Sheet: Tabelle1
Suppl. S1: Microsatellite alleles of Epichloë isolates at 16 loci. Missing data are coded as zero (0).
Isolate-ID	Host	Locus E8	Locus E39	Locus E29	Locus E50	Locus E13	Locus E47	Locus E32	Locus E45	Locus E4	Locus E33	Locus E41	Locus E36	Locus E22	Locus E11	Locus E27	Locus E46
Bp_0728	Bp	222	432	150	324	472	296	325	392	130	332	0	411	139	0	379	388
Bp_0901	Bp	234	426	144	312	472	312	325	404	132	329	306	402	147	270	377	390
Bp_1407	Bp	262	426	180	324	472	312	331	0	132	329	324	402	155	264	367	390
Bp_1604	Bp	222	426	135	318	476	296	328	424	130	329	304	405	155	264	379	388
Bp_1614	Bp	264	408	123	369	464	296	337	402	120	332	0	402	171	270	365	376
Bp_1901	Bp	222	426	135	318	476	296	316	424	130	332	306	405	163	276	381	388
Bp_9410	Bp	222	432	165	324	472	296	325	392	128	344	320	411	139	276	379	388
Bp_9435	Bp	230	426	165	315	472	308	328	392	128	332	314	402	151	280	377	386
Bp_9612	Bp	226	426	165	315	472	304	328	0	128	332	314	402	151	270	377	386
Bp_9613	Bp	226	426	165	315	472	304	328	0	128	332	314	402	151	270	377	386
Bp_9639	Bp	226	426	165	315	472	304	328	0	128	332	314	402	151	270	377	386
Bp_9640	Bp	226	426	165	315	472	304	328	386	128	332	314	402	151	270	377	386
Bph_2001	Bph	216	426	159	327	488	300	331	404	128	326	332	414	147	260	381	386
Bs_0731	Bs	262	426	147	330	472	308	328	402	126	332	308	405	147	270	381	384
Bs_1301	Bs	242	432	165	312	478	312	334	410	130	332	330	411	147	280	385	388
Bs_1753	Bs	264	432	165	312	478	320	334	414	128	332	350	408	143	276	385	384
Bs_1809	Bs	262	426	144	318	472	308	328	432	126	329	318	402	147	270	377	384
Bs_1902	Bs	250	432	156	312	478	292	334	404	128	335	350	411	147	270	385	384
Bs_8927	Bs	258	416	141	312	478	292	334	404	130	332	328	408	147	280	385	388
Bs_8928	Bs	262	426	147	321	474	308	328	404	128	332	314	405	147	270	377	386
Bs_9028	Bs	262	412	147	330	472	308	328	404	128	329	314	405	147	270	377	386
Bs_9127	Bs	234	432	156	312	478	292	337	404	128	335	350	408	143	270	385	384
Bs_9251	Bs	234	432	156	312	480	292	334	406	128	332	350	408	147	270	385	384
Bs_9301	Bs	234	432	156	312	480	292	334	404	128	335	350	411	147	270	385	384
Bs_9344	Bs	262	426	147	321	474	300	328	404	126	329	308	405	147	264	377	384
Bs_9504	Bs	230	412	159	315	472	292	325	0	124	329	310	405	143	264	367	382
Bs_9701	Bs	262	426	147	321	474	308	328	392	126	329	308	402	147	270	377	384
Bs_9702	Bs	242	432	165	312	480	292	331	408	128	335	350	408	147	270	385	384
Bs_9703	Bs	234	432	165	312	480	292	334	404	128	332	350	408	147	270	385	384
Bs_9704	Bs	258	432	165	312	480	292	331	404	128	335	350	408	147	270	385	384
Bs_9705	Bs	258	416	141	312	478	292	334	404	130	332	328	408	147	280	385	388
Bs_9806	Bs	234	432	156	312	480	292	331	404	128	335	350	408	147	270	385	384
Bs_9808	Bs	244	432	165	312	478	312	334	404	128	332	330	408	0	280	385	386
Bs_9809	Bs	252	432	165	312	480	288	334	404	128	332	330	411	147	280	385	384
Bs_9810	Bs	250	432	165	312	480	288	334	404	128	332	330	411	147	280	385	384
Bs_9811	Bs	250	416	165	312	480	288	334	410	128	332	330	408	147	280	385	384
Bs_9812	Bs	250	416	165	312	480	288	337	410	128	332	330	408	147	280	385	384
Bs_9813	Bs	242	416	165	312	478	312	334	410	128	332	330	411	147	280	385	384
Bs_9814	Bs	266	432	165	312	478	304	343	412	128	332	350	408	143	282	387	384
Bs_9815	Bs	250	432	156	312	480	292	334	404	128	335	350	408	147	270	385	384
Bs_9817	Bs	250	432	156	312	480	292	334	404	128	335	350	408	147	270	385	386
Bs_9818	Bs	250	432	165	312	480	288	334	404	128	332	330	411	147	280	385	384
Bs_9819	Bs	250	432	165	312	480	288	334	404	128	332	330	411	147	280	385	384
Et_1306	Et	236	438	182	342	470	304	331	386	126	335	322	402	131	280	381	384
Hl_1205	Hl	236	454	179	342	508	308	331	418	134	332	311	402	151	264	391	392
Pn_9921	Pn	232	424	138	327	474	284	334	396	132	335	309	402	127	270	371	390
Pp_9339	Pp	226	426	138	315	474	308	331	408	128	332	0	402	131	280	373	386
