# Supplementary material for: Genetic Diversity of Epichloë Endophytes Associated with Brachypodium and Calamagrostis Host Grass Genera including Two New Species
Source: J Fungi (Basel). 2022 Oct 15;8(10):1086. doi: 10.3390/jof8101086 (PMC9605649; doi:10.3390/jof8101086)
Supplement: Supplementary file 1 [file jof-08-01086-s001.zip › Suppl. S4 tubB alignment.fasta]

>Bph_2001_Spain,_Zamora
ACCGAGAAAATGCGTGAGATTGTGAGTTCAACCTCTCTGTTTGTCTTGGGGACCCCCTCCTCGACGCGTTCCGGTGATGAGCCCCTGATTTCGTACCCCGCCGAGCCCGGCCACGACGTGCACGCCCAACGGACAGTAGTGATGAGAGGCGAACCGAGACAACATCATTGAATGCGGTATTCGAGAACTGTAGCTGACCTTTTTCTTTCCCTCTAGGTTCATCTTCAAACCGGTCAGTGCGTAAGTGACAAATCCGCCGACCTCGAACGACAGGCACAAATAACATGAAAAACTCACATTGATTTGGGCAGGGTAACCAAATTGGTGCTGCTTTCTGGCAGACCATCTCTGGCGAGCACGGCCTCGACAGCAATGGTGTGTACAATGGTACCTCCGAGCTCCAGCTCGAGCGTATGAGTGTCTACTTCAACGAGGCAAGTCTTCATAATCTAAAGTCTCCATTGAGCTACATACCGCCCTGGAGATGGGACGGAAAAAGAAGGAAAGAAAAAGTGTTATCATGCTAATCTATGTGACAGGCTTCTGGCAACAAGTATGTTCCTCGCGCTGTCCTCGTCGATCTCGAGCCTGGTACCATGGATGCAGTCCGTGCCGGTCCCTTCGGTCAGCTTTTCCGTCCTGAC
>Bp_1407_Italy_Sicilia
---GAGAAAATGCGTGAGATTGTGAGTTCAACCTCTCTGTTTGTCTTGGGGACCCCCTCCTCGACGCGTTCCGGTGTTGAGCCCCTGATTTCGTACCCCGCCGAGCCCGGCCACGACGTGCACGCCCAACGGACAGTAGTGATGAGAGGCGGACCGAGACAACATCATTGAATGCGGTATTCGAGAACTGTAGCTGACCTTTTTCTTTCCCTCTAGGTTCATCTTCAAACCGGTCAGTGCGTAAGTGACAAATCTGCCGACCTCGAACGACAGGCACAAATAACATGAAAAACTCACATTGACTTGGGCAGGGTAACCAAATTGGTGCTGCTTTCTGGCAGACCATCTCTGGCGAGCACGGCCTCGACAGCAATGGTGTGTACAATGGTACCTCCGAGCTCCAGCTCGAGCGTATGAGTGTCTACTTCAACGAGGTAAGTCTTCATAATCTAAAGTCTCCATTGAGCTACATACCGCCCTGGAGATGAGACGGAAAGAGGAGGAAAGAAAAAGTGTTATCATGCTAATCTGTGTGACAGGCCTCTGGCAACAAGTATGTTCCTCGCGCTGTCCTCGTCGATCTCGAGCCTGGTACCATGGATGCAGTCCGTGCCGGTCCCTTCGGTCAGCTTTTCCGTCCTGAC
>E._poae_Pp_(L78284)
---------------------GTGAGTTCAACCTCTCTGTTTGTCTTGGGGACCCCCTCCTCGATGCGTTCCGGTGTCGAGCCCCTGATTTCGTACCCCGCCGAGCCCGGCCACGACGTGCACGCCCAACGGACAGTCGTGATGAGAGGCGGACCGAGACAACATCATTGAATGCGGTATTCGAGAACTGTAGCTGACCTTTTTCTTTCCCTCTAGGTTCATCTTCAAACCGGTCAGTGCGTAAGTGACAAATCCGCCGACCTCGAACGACAGGCACAAATAACATGAAAAACTCACATTGATTTGGGCAGGGTAACCAAATTGGTGCTGCTTTCTGGCAGACCATCTCTGGCGAGCACGGCCTCGACAGCAATGGTGTGTACAATGGTACCTCCGAGCTCCAGCTCGAGCGTATGAGTGTCTACTTCAACGAGGC----------------AAGTCTCCATTGAGCTACATACCGCCCTGGAGATGAGACGGAAAGAGAAGGAAAGAAAAAGTGTTATCATGCTAATCTATGTGACAGGCTTCTGGCAACAAGTATG--------------------------------------------------------------------------------------
>E._poae_Pn_(KC296738)
ACCGAGAAAATGAGTGAGATTGTGAGTTCAACCTCTCTGTTTGTCTTGGGGACCCCCTCCTCGACGCGTTCCGGTGTCGAGCCCCTGATTTCGTACCCCGCCGAGCCCGGCCACGACGTGCACGCCCAACGGACAGTCGTGATGAGAGGCGGACCGAGACAACATCATTGAATGCGGTATTCGAGAACTGTAGCTGACCTTTTTCTTTCCCTCTAGGTTCATCTTCAAACCGGTCAGTGCGTAAGTGACAAATCTGCCGACCTCGAACGACAGGCACAAATAACATGAAAAACTCACATTGATTTGGGCAGGGTAACCAAATTGGTGCTGCTTTCTGGCAGACCATCTCTGGCGAGCACGGCCTCGACAGCAATGGTGTGTACAATGGTACCTCCGAGCTCCAGCTCGAGCGTATGAGTGTCTACTTCAACGAGGC----------------AAGTCTCCATTGAGCTACATACCGCCCTGGAGATGGGACGGAAAAAGAAGGAAAGAAAAAGTGTTATCATGCTAATCTATGTGACAGGCTTCTGGCAACAAGTATGTTCCTCGCGCTGTCCTCGTCGATCTCGAGCCTGGTACCATGGATGCAGTCCGTGCCGGTCCCTTCGGTCAGCTTTTCCGTCCTGAC
>E._poae_Psyl_(MW662268)
---GAGAAAATGCGTGAGATTGTGAGTTCAACCTCTCTGTTTGTCTTGGGGACCCCCTCCTCGACGCGTTCCGGTGTCGAGCCCCTGATTTCGTACCCCGCCGAGCCCGGCCACGACGTGCACGCCCAACGGACAGTCGTGATGAGAGGCGGACCGAGACAACATCATTGAATGCGGTATTCGAGAACTGTAGCTGACCTTTTTCTTTCCCTCTAGGTTTATCTTCAAACCGGTCAGTGCGTAAGTGACAAATCTGCCGACCTCGAACGACAGGCACAAATAACATGAAAAACTCACATTGATTTGGGCAGGGTAACCAAATTGGTGCTGCTTTCTGGCAGACCATCTCTGGCGAGCACGGCCTCGACAGCAATGGTGTGTACAATGGTACCTCCGAGCTCCAGCTCGAGCGTATGAGTGTCTACTTCAACGAGGC----------------AAGTCTCCATTGAGCTACATACCGCCCTGAAGATGGGACGGAAAAAGAAGGAAAGAAAAAGTGTTATCATGCTAATCTATGTGACAGGCTTCTGGCAACAAGTATGTTCCTCGCGCTGTCCTCGTCGATCTCGAGCCTGGTACCATGGATGCAGTCCGTGCCGGTCCCTTCGGTCAGCTTTTCCGTCCTGAC
